# Supplementary material for: Tailoring Thermal and Electrical Properties of Jeffamine Segmented Polyetherimide Composite Films Containing BaTiO3 particles
Source: Polymers (Basel). 2022 Nov 3;14(21):4715. doi: 10.3390/polym14214715 (PMC9654722; doi:10.3390/polym14214715)
Supplement: Supplementary file 1 [file polymers-14-04715-s001.zip]

Archive with 1 entries (1 files):
- polymers-1971806-supplementary.pdf
